# Supplementary material for: Epidemiological characteristics of human-to-human transmission of severe fever with thrombocytopenia syndrome in China from 1996 to 2023
Source: PLoS Negl Trop Dis. 2025 Jul 24;19(7):e0013283. doi: 10.1371/journal.pntd.0013283 (PMC12289063; doi:10.1371/journal.pntd.0013283)
Supplement: S1 Dataset — (XLSX) [file pntd.0013283.s001.xlsx]

## Sheet: Sheet1
Reference	Location (Province)	The index cases									Number of the secondary cases
		Onset date	Course The time from onset to death or recovery(day)	Outcome	Tick bite	Fatigue	Fever	Gastrointestinal symptoms	Leucopenia	Thrombocytopenia
Hu J, Shi C, Li Z, Guo X, Qian Y, Tan W, et al. A cluster of cases of severe fever with thrombocytopenia syndrome bunyavirus infection in China, 1996: A retrospective serological study. PLoS neglected tropical diseases. 2018;12(6)	Jiangsu	1996-10-02	12	death	unknow	yes	yes	yes	yes	yes	10
Liu Y, Li Q, Hu W, Wu J, Wang Y, Mei L, et al. Person-to-person transmission of severe fever with thrombocytopenia syndrome virus. Vector-Borne and Zoonotic Diseases. 2012;12(2):156-60.	Anhui	2006-09-28	6	death	unknow	no	yes	no	yes	yes	3
Liu Y, Li Q, Hu W, Wu J, Wang Y, Mei L, et al. Person-to-person transmission of severe fever with thrombocytopenia syndrome virus. Vector-Borne and Zoonotic Diseases. 2012;12(2):156-61.	Anhui	2006-10-31	5	death	yes	no	yes	yes	yes	yes	9
Bao CJ, Guo XI, Qi X, Hu Jl, Zhou MH, Varma JK, et al. A family cluster of infections by a newly recognized bunyavirus in eastern china, 2007: further evidence of person-to-person transmission. Clinical Infectious Diseases. 2011;53(12):1208-14.	Jiangsu	2007-04-18	8	death	unknow	no	yes	yes	yes	yes	6
Tang X, Wu W, Wang H, Du Y, Liu L, Kang K, et al. Human-to-human transmission of severe fever with thrombocytopenia syndrome bunyavirus through contact with infectious blood. Journal of Infectious Diseases. 2012;207(5):736-9.;Tang X, Cui L, Kang K, Wang HF, You AF, Zhao GH, et al. Analysis on the diagnosis and treatment of a cluster of cases infected by new neobunyavirus. Chinese Journal of Preve…	Henan	2010-05-20	10	death	no	yes	yes	yes	yes	yes	4
Gai ZT, Liang MF, Zhang Y, Zhang S, Jin C, Wang SW, et al. Person-to-person transmission of severe fever with thrombocytopenia syndrome bunyavirus through blood contact. Clinical Infectious Diseases. 2011;54(2):249-52.	Shandong	2010-09-25	10	death	unknow	no	yes	yes	yes	yes	5
Ma T, Xu Q, li C, Zhang Z, Feng LJ, Li W, et al. Epidemiological characteristics of severe fever with thrombocytopenia syndrome in Nanjing, China from 2010 to 2016. Modern Preventive Medicine. 2017;44(16):2890-4. (in Chinese);Bao CJ, Guo XI, Qi X, Hu Jl, Zhou MH, Varma JK, et al. A family cluster of infections by a newly recognized bunyavirus in eastern china, 2007: further evidence of person-to-…	Jiangsu	2010-10-06	15	death	no	no	yes	yes	yes	yes	1
Qu RB, Guo ZK, Qin XY. Epidemiological investigation on cluster outbreak of fever with thrombocytopenia syndrome in Rongcheng City. Journal of Tropical Medicine. 2013;13(10):1289-91(in Chinese);Lin GR, Yang X, Yu M. A cluster of fever with thrombocytopenia syndrome was reported in 4 cases. Seek Medical and Ask the Medicine. 2012;10(7):741. (in Chinese);Qiu AP, Qu RB, Sun L. Investigation of famil…	Shandong	2011-10-10	4	death	unknow	no	yes	no	yes	yes	4
Chen H, Hu K, Zou J, Xiao J. A cluster of cases of human-to-human transmission caused by severe fever with thrombocytopenia syndrome bunyavirus. International Journal of Infectious Diseases. 2013;17(3):e206-e8	Hubei	2012-05-06	6	death	unknow	no	yes	yes	yes	yes	3
Wang YL, Deng BC, Zhang J, Cui W, Yao WQ, Liu P. Person-to-person asymptomatic infection of severe fever with thrombocytopenia syndrome virus through blood contact. Internal Medicine. 2014;53(8):903-6.	Liaoning	2012-06-04	9	death	no	yes	yes	no	yes	yes	1
Huang W, Yu X, Wu H, Zhang L, Liao ZP, Lu HK. Investigation of an outbreak of a contact-transmitted febrile with thrombocytopenia syndrome. Chinese Journal of Vector Biology and Control. 2015(2):172-5. (in Chinese)	Zhejiang	2013-05-29	6	death	unknow	no	yes	yes	yes	yes	1
Jiang XL, Zhang S, Jiang M, Bi ZQ, Liang MF, Ding SJ, et al. A cluster of person-to-person transmission cases caused by SFTS virus in Penglai, China. Clinical Microbiology and Infection. 2015;21(3):274-9.	Shandong	2013-08-25	10	death	yes	no	yes	yes	yes	yes	8
Lu Y, Wu J, Xu P, Xie SY, Li KC, Hu JY, et al. Investigation of human-to-human transmission of fever with thrombocytopenia syndrome in western Anhui. Chinese Journal of Public Health. 2014;30(9):1129-32. (in Chinese)	Anhui	2013-08-27	11	death	yes	no	yes	no	unknow	unknow	2
Gong Z, Gu S, Zhang Y, Sun J, Wu X, Ling F, et al. Probable aerosol transmission of severe fever with thrombocytopenia syndrome virus in southeastern China. Clinical Microbiology and Infection. 2015;21(12):1115-20.；Gu SP, Wu X, Zhou B, Ling F, Zhang H, Huang Y, et al. Epidemiological investigation on an outbreak of severefever with thrombocytopenia syndrome in northwest Zhejiang Province. Chinese…	Zhejiang	2014-04-23	8	death	yes	no	yes	no	yes	yes	12
Huang D, Jiang Y, Liu X, Wang B, Shi J, Su Z, et al. A cluster of symptomatic and asymptomatic infections of severe fever with thrombocytopenia syndrome caused by person-to-person transmission. The American Society of Tropical Medicine and Hygiene. 2017;97(2):396-402.	Shandong	2014-07-06	8	death	no	yes	yes	yes	yes	yes	2
Liang YH, Qi S, Wu W, Zhou L. Investigation and analysis of the first cluster fever with thrombocytopenia syndrome in a city. Chinese Primary Health Care. 2015;29(3):58-9. (in Chinese);Mao L, Deng B, Liang Y, Liu Y, Wang Z, Zhang J, et al. Epidemiological and genetic investigation of a cluster of cases of severe fever with thrombocytopenia syndrome bunyavirus. BMC Infectious Diseases. 2020;20(1).…	Liaoning	2014-07-28	10	death	unknow	yes	yes	yes	yes	yes	3
Wang YM, Qu XB. Investigation on a family clustering occurrence of severe fever with thrombocytopenia syndrome. International Journal of Epidemiology and Infectious Disease. 2016;43(1):62-4(in Chinese)	Shandong	2015-06-10	11	death	unknow	yes	yes	yes	yes	yes	2
Hu J, Li Z, Cai J, Liu D, Zhang X, Jiang R, et al. A cluster of bunyavirus-associated severe fever with thrombocytopenia syndrome cases in a coastal plain area in china, 2015: identification of a previously unidentified endemic region for severe fever with thrombocytopenia bunyavirus. Open Forum Infectious Diseases. 2019;6(6).	Jiangsu	2015-07-10	8	death	unknow	yes	yes	yes	yes	yes	3
Zhu Y, Wu H, Gao J, Zhou X, Zhu R, Zhang C, et al. Two confirmed cases of severe fever with thrombocytopenia syndrome with pneumonia: implication for a family cluster in East China. BMC Infectious Diseases. 2017;17(1). (in Chinese)	Jiangsu	2016-05-21	7	death	unknow	yes	yes	yes	yes	yes	2
He YX, Huang Y, He SS, Qi B, Zhao W, Wu FQ. Epidemiological investigation and study of a cluster epidemic of fever with thrombocytopenia syndrome in Tongling City. China Preventive Medicine. 2018;19(7):553-6. (in Chinese)	Anhui	2016-08-09	11	death	yes	no	yes	yes	yes	yes	1
Chen Y, Jia B, Huang R, Yan X, Xiong Y, Yong L, et al. Occupational severe fever with thrombocytopenia syndrome following needle-stick injury. Infection Control & Hospital Epidemiology. 2017;38(06):760-2.	Jiangsu	2016-05-18	13	death	yes	yes	yes	no	yes	unknow	1
Chen Y, Jia B, Huang R, Yan X, Xiong Y, Yong L, et al. Occupational severe fever with thrombocytopenia syndrome following needle-stick injury. Infection Control & Hospital Epidemiology. 2017;38(06):760-2.	Jiangsu	2016-10-12	7	death	yes	yes	yes	no	yes	unknow	1
Chen JX. An epidemiological investigation report on a cluster of cases of severe fever with thrombocytopenia syndrome. Henan JPrev Med. 2020,31(9):724-726 (in Chinese)	Henan	2018-05-07	9	death	no	yes	yes	yes	yes	yes	3
Tao M, Liu Y, Ling F, Zhang R, Shi X, Ren J, et al. Characteristics of three person-to-person transmission clusters of severe fever with thrombocytopenia syndrome in southeastern China. The American Journal of Tropical Medicine and Hygiene. 2021;105(3):794-800.	Zhejiang	2018-05-20	8	death	yes	no	yes	yes	yes	yes	3
Tao M, Liu Y, Ling F, Zhang R, Shi X, Ren J, et al. Characteristics of three person-to-person transmission clusters of severe fever with thrombocytopenia syndrome in southeastern China. The American Journal of Tropical Medicine and Hygiene. 2021;105(3):794-800.;Shi XG, Sun JM, liu Y, Zhang R, Ren JP, Guo S, et al. Epidemiological characteristics of fever with thrombocytopenia syndrome in Zhejiang…	Zhejiang	2018-06-12	11	death	unknow	yes	yes	yes	yes	yes	3
Lu J, Bian G. Epidemiological characteristics and cluster epidemic analysis of fever with thrombocytopenia syndrome in Haizhou District, Lianyungang City from 2017 to 2022. Jiangsu Health Care. 2024;26(1):20-1,6. (in Chinese)	Jiangsu	2019-08-23	7	death	unknow	no	yes	yes	yes	yes	2
Hu L, Li J, Zhang H, Bian T, Pan J, Li J, et al. Predisposing factors for person-to-person transmission of severe fever with thrombocytopenia syndrome bunyavirus. Journal of Hospital Infection. 2022;123:174-8.	Anhui	2020-03-26	6	death	unknow	no	yes	yes	yes	yes	7
He M, Dong XQ, Shi LM, Wang YQ, Zhang SG. Phylogenetic analyses of the S gene of SFTSV in a cluster of cases of severe fever with thrombocytopenia syndrome. Chinese Journal of Zoonoses. 2022;38(6):502-6. (in Chinese)	Jiangsu	2020-04-01	unknow	recovery	yes	no	no	no	unknow	unknow	5
Tao M, Liu Y, Ling F, Zhang R, Shi X, Ren J, et al. Characteristics of three person-to-person transmission clusters of severe fever with thrombocytopenia syndrome in southeastern China. The American Journal of Tropical Medicine and Hygiene. 2021;105(3):794-800.	Zhejiang	2020-05-09	4	death	unknow	yes	no	yes	yes	yes	3
Liu T, Zhang NN, Li HW, Hou ST, Liu XW. Analysis of severe fever with thrombocytopenia syndrome cluster in east China. Virology Journal. 2023;20(1).;Li HW. Investigation of a cluster outbreak of fever with thrombocytopenia syndrome in Zhaoyuan City. China Health Care & Nutrition. 2021;31(34):219. (in Chinese)	Shandong	2020-06-12	9	death	yes	no	yes	yes	yes	yes	3
Li Y, Wang XY, Li YF, Li DX, Hu X, Zhu L, et al. The epidemiological and pathogeny investigation of two clusters of severe fever with thrombocytopenia syndrome disease outbreaking in Henan Province, 2022. Chinese Journal of Preventive Medicine. 2023;57(10):1719-24. (in Chinese);You AG, LI Y, Wang XY, Huang HQ, Zheng L, Yu P, et al. Epidemiological investigation and and pathogenic characteristics …	Henan	2022-03-12	9	death	unknow	yes	yes	no	yes	yes	5
Li Y, Wang XY, Li YF, Li DX, Hu X, Zhu L, et al. The epidemiological and pathogeny investigation of two clusters of severe fever with thrombocytopenia syndrome disease outbreaking in Henan Province, 2022. Chinese Journal of Preventive Medicine. 2023;57(10):1719-24. (in Chinese);Zhang L, Hu Y, Zhang J, Huang HQ, Chen JD. Clustered incidence investigation and emergency response of fever with thromb…	Henan	2022-04-28	11	death	unknow	yes	yes	yes	yes	yes	5
Yang X, Wu YX, Leng Y, Li JC, Wang CJ, Yuan YM, et al. Epidemiological and etiological analysis of two clusters of severe fever with thrombocytopenia syndrome. Hereditas. 2023;45(11):1062-73(in Chinese)	Henan	2022-05-08	10	death	yes	yes	yes	yes	yes	yes	1
Yang X, Wu YX, Leng Y, Li JC, Wang CJ, Yuan YM, et al. Epidemiological and etiological analysis of two clusters of severe fever with thrombocytopenia syndrome. Hereditas. 2023;45(11):1062-73(in Chinese)	Henan	2022-05-20	8	death	unknow	yes	yes	no	yes	yes	1
Lei W, Zhao X, Liu J, Zhang H, Da Q, Zhu WX, et al. An investigation of a cluster epidemic of severe fever with thrombocytopenia syndrome in a county in western Hubei province, China. Chinese Journal of Vector Biology and Control. 2024;35(1):100-3. (in Chinese)	Hubei	2022-07-16	9	death	yes	yes	yes	yes	yes	yes	4
Wen YP, Fang YZ, Cao FF, Zhang GZ, Cheng S, Yu Y, et al. A person-to-person transmission cluster of severe fever with thrombocytopenia syndrome characterized by mixed viral infections with familial and nosocomial clustering. Heliyon. 2024;10(2).	Zhejiang	2023-03-24	8	death	unknow	no	yes	yes	yes	yes	5
Luo YB, Liu L, Huang XS, Xu J, Liu M, Li FF, et al. Epidemiological Investigation of an epidemic of severe fever with thrombocytopenia syndrome in Hubei, 2023. Disease Surveillance. 2024;39(8):1085-9. (in Chinese)	Hubei	2023-07-12	8	death	unknow	yes	yes	yes	yes	yes	1
